# Supplementary material for: Gene Expression Study in Gilthead Seabream (Sparus aurata): Effects of Dietary Supplementation with Olive Oil Polyphenols on Immunity, Metabolic, and Oxidative Stress Pathways
Source: Int J Mol Sci. 2024 Nov 13;25(22):12185. doi: 10.3390/ijms252212185 (PMC11594698; doi:10.3390/ijms252212185)
Supplement: Supplementary file 1 [file ijms-25-12185-s001.zip]

Archive with 1 entries (1 files):
- ijms-3240683-supplementary.pdf
